# Supplementary material for: Fungal networks shape dynamics of bacterial dispersal and community assembly in cheese rind microbiomes
Source: Nat Commun. 2018 Jan 23;9:336. doi: 10.1038/s41467-017-02522-z (PMC5780524; doi:10.1038/s41467-017-02522-z)
Supplement: Supplementary file 4 — Supplementary Data 1 [file 41467_2017_2522_MOESM4_ESM.xlsx]

## Sheet: Supplementary Data 1
Supplementary Data 1: Differentially expressed genes of Serratia proteamaculans BW106 when grown alone and on Mucor networks identified through RNA-seq. Highlighted in red are genes that had lower expression with Serratia was grown on Mucor networks. Highlighted in green are genes with higher expression when Serratia was grown on Mucor networks.
Translation Start Site in Concatenated Genome	Translation Stop Site in Concatenated Genome	Functional Category	Product	Expression "No Network"	Expression "Mucor"	Fold-Change	qValue "No Network" vs "Mucor"
386589	387422	Amino Acids and Derivatives	Sulfate transport system permease protein CysT	285	135	0.473684	7.92e-05
2807368	2808387	Amino Acids and Derivatives	Ornithine carbamoyltransferase (EC 2.1.3.3)	32	12	0.375	1.39e-36
3598522	3598262	Amino Acids and Derivatives	Hypothetical, similar to sarcosine oxidase alpha subunit, 2Fe-2S domain	4	2	0.5	1.86e-12
5219942	5221771	Amino Acids and Derivatives	Allophanate hydrolase (EC 3.5.1.54)	2	1	0.5	0.013943
363487	362894	Carbohydrates	Chitin binding protein	251	90	0.358566	7.46e-37
366430	364931	Carbohydrates	Chitinase (EC 3.2.1.14)	42	15	0.357143	3.55e-13
933673	932900	Carbohydrates	Transcriptional repressor of aga operon	81	36	0.444444	1.74e-14
1623244	1621553	Carbohydrates	Chitinase (EC 3.2.1.14)	63	26	0.412698	4.93e-16
1702441	1701725	Carbohydrates	Gluconate 2-dehydrogenase (EC 1.1.99.3), membrane-bound, gamma subunit	4	2	0.5	1.04e-74
1902925	1901774	Carbohydrates	Galactokinase (EC 2.7.1.6)	172	86	0.5	2.81e-47
2317795	2316341	Carbohydrates	Chitinase (EC 3.2.1.14)	153	55	0.359477	1.04e-05
4618410	4618102	Carbohydrates	Citrate lyase gamma chain, acyl carrier protein (EC 4.1.3.6)	7	3	0.428571	0.00123079
1918733	1919413	Cofactors, Vitamins, Prosthetic Groups, Pigments	Dethiobiotin synthetase (EC 6.3.3.3)	6	3	0.5	1.39e-27
2115457	2113931	Cofactors, Vitamins, Prosthetic Groups, Pigments	Aminobenzoyl-glutamate transport protein	8	3	0.375	1.04e-30
2117013	2115562	Cofactors, Vitamins, Prosthetic Groups, Pigments	Catalyzes the cleavage of p-aminobenzoyl-glutamate to p-aminobenzoate and glutamate, subunit B	39	12	0.307692	6.08e-34
2118326	2117010	Cofactors, Vitamins, Prosthetic Groups, Pigments	Catalyzes the cleavage of p-aminobenzoyl-glutamate to p-aminobenzoate and glutamate, subunit A	22	6	0.272727	1.38e-41
1638007	1637249	Fatty Acids, Lipids, and Isoprenoids	3-oxoacyl-[acyl-carrier protein] reductase (EC 1.1.1.100)	3	1	0.333333	9.67e-10
3505555	3506310	Fatty Acids, Lipids, and Isoprenoids	3-oxoacyl-[acyl-carrier protein] reductase (EC 1.1.1.100)	207	92	0.444444	3.26e-21
5658106	5657108	Iron acquisition and metabolism	Iron(III) dicitrate transport system permease protein FecC (TC 3.A.1.14.1)	2	1	0.5	0.0289512
214350	213580	Membrane Transport	Branched-chain amino acid transport ATP-binding protein LivG (TC 3.A.1.4.1)	5	2	0.4	1.93e-185
737423	736473	Membrane Transport	Oligopeptide transport system permease protein OppC (TC 3.A.1.5.1)	2	1	0.5	0.0028121
1641596	1642609	Membrane Transport	TRAP-type C4-dicarboxylate transport system, periplasmic component	2	1	0.5	1.87e-05
3159965	3161410	Membrane Transport	Type IV fimbrial assembly, ATPase PilB	5	2	0.4	1.07e-21
3361560	3361153	Membrane Transport	Biopolymer transport protein ExbD/TolR	3	1	0.333333	2.76e-13
4036815	4034776	Membrane Transport	TonB-dependent receptor; Outer membrane receptor for ferrienterochelin and colicins	4	2	0.5	1.41e-05
4476679	4477215	Membrane Transport	Type IV pilus biogenesis protein PilN	4	2	0.5	0.000808
4596865	4595975	Membrane Transport	Dipeptide transport system permease protein DppC (TC 3.A.1.5.2)	2	1	0.5	0.00106297
768470	764694	Nitrogen Metabolism	Respiratory nitrate reductase alpha chain (EC 1.7.99.4)	2	1	0.5	0.00919613
366728	367054	Not assigned	Holin	75	35	0.466667	1.22e-06
367044	367445	Not assigned	Endolysin (EC 3.2.1.-)	76	37	0.486842	6.99e-05
933641	933793	Not assigned	hypothetical protein	64	30	0.46875	0.0112909
1949003	1947711	Not assigned	Membrane protein involved in the export of O-antigen, teichoic acid lipoteichoic acids	4	2	0.5	8.38e-49
2051844	2051957	Not assigned	hypothetical protein	54	22	0.407407	1.03e-29
2201137	2201015	Not assigned	hypothetical protein	998	427	0.427856	1.97e-23
2239513	2238626	Not assigned	hypothetical protein	22	9	0.409091	1.02e-06
2240595	2239660	Not assigned	hypothetical protein	19	8	0.421053	1.07e-06
2389568	2388324	Not assigned	Putative drug efflux protein	568	243	0.427817	3.6e-29
2516959	2516846	Not assigned	hypothetical protein	5	1	0.2	5.8e-21
2621305	2621168	Not assigned	hypothetical protein	2	0	0	1.35e-14
2732316	2731345	Not assigned	conserved hypothetical protein	4	2	0.5	6.75e-27
2963533	2963294	Not assigned	hypothetical protein	2	1	0.5	3.69e-32
2977503	2977766	Not assigned	conserved hypothetical protein	3	1	0.333333	2.1e-28
3026590	3026862	Not assigned	hypothetical protein	1	0	0	8.55e-34
3029599	3030519	Not assigned	C-5 cytosine-specific DNA methylase family protein	2	1	0.5	4.78e-15
3045926	3046192	Not assigned	hypothetical protein	6	1	0.166667	4.58e-18
3055240	3055100	Not assigned	hypothetical protein	1	0	0	7.16e-25
3203569	3202097	Not assigned	2-oxoglutarate/malate translocator	58	27	0.465517	9.4e-26
3696972	3696076	Not assigned	hypothetical protein	121	58	0.479339	1.87e-19
3722037	3720874	Not assigned	Gene D protein	4	2	0.5	1.33e-20
3724980	3722533	Not assigned	corresponds to STY4603 from Accession AL513382: Salmonella typhi CT18	4	2	0.5	8.6e-22
3734240	3734031	Not assigned	extracellular secretory protein nucE	2	0	0	1.5e-09
3748041	3747742	Not assigned	hypothetical protein	1	0	0	7.21e-06
3755407	3754790	Not assigned	Anaerobic selenate reductase protein YnfG	23	10	0.434783	9.82e-06
3856746	3857585	Not assigned	Putative periplasmic solute-binding protein	103	48	0.466019	1.01e-05
4139686	4138451	Not assigned	Permeases of the major facilitator superfamily	1	0	0	7.14e-05
4145229	4142194	Not assigned	FIG01056600: hypothetical protein	63	30	0.47619	0.000101
4360250	4361251	Not assigned	L-galactonate dehydrogenase (EC 1.1.1.-)	12	6	0.5	0.00012
4390327	4390482	Not assigned	hypothetical protein	6	2	0.333333	0.000363
4594315	4593269	Not assigned	Alkanal monooxygenase alpha chain (EC 1.14.14.3)	2	1	0.5	0.000878
4781617	4780739	Not assigned	FIG139928: Putative protease	14	6	0.428571	0.00392951
4782624	4781629	Not assigned	FIG139552: Putative protease	10	5	0.5	0.00497049
4798100	4798219	Not assigned	hypothetical protein	1	0	0	0.0052727
5032578	5032114	Not assigned	MrfF	3	1	0.333333	0.00808465
5156017	5161920	Not assigned	hypothetical protein	101	41	0.405941	0.0103495
5214573	5217143	Not assigned	Enhancing factor	324	154	0.475309	0.0129587
5574864	5574724	Not assigned	hypothetical protein	16	8	0.5	0.0143909
		Not assigned	predicted RNA	896	354	0.395089	0.0373429
		Not assigned	predicted RNA	1598	744	0.465582	0.0398436
		Not assigned	predicted RNA	1448	702	0.484807	0.0488091
3622323	3622709	Nucleosides and Nucleotides	Possible ring-opening amidohydrolase RutC in novel pyrimidine catabolism pathway	2	1	0.5	1.95e-21
3623553	3624098	Nucleosides and Nucleotides	Predicted flavin reductase RutF in novel pyrimidine catabolism pathway	6	3	0.5	1.35e-24
1168649	1169404	Phage	FIG070121: Phage capsid and scaffold protein	6	3	0.5	2.61e-05
1720819	1720971	Phage	hypothetical protein	2	1	0.5	5.01e-84
1786058	1785597	Phage	Phage tail protein	91	42	0.461538	2.14e-66
1788128	1786071	Phage	Phage tail length tape-measure protein	83	31	0.373494	9.29e-10
1788243	1788121	Phage	hypothetical protein	106	42	0.396226	1.3e-05
1788563	1788276	Phage	GpE+E'	156	57	0.365385	0.00194856
1789137	1788628	Phage	Phage major tail tube protein	452	193	0.426991	0.00447095
1790320	1789151	Phage	Phage tail sheath monomer	512	221	0.431641	0.0104522
1792846	1791020	Phage	Phage tail fiber protein	89	43	0.483146	0.0128923
1796136	1792843	Phage	Phage tail fibers	61	24	0.393443	0.0244813
1797037	1796129	Phage	Baseplate assembly protein J	71	27	0.380282	0.0364022
1797392	1797042	Phage	Phage baseplate assembly protein	59	21	0.355932	0.0381309
1798024	1797389	Phage	Baseplate assembly protein V	81	32	0.395062	2.33e-37
1798577	1798113	Phage	Phage tail protein # FIG072132 and FIG003673	93	30	0.322581	2.12e-52
1799147	1798635	Phage	Prophage lysozyme (EC 3.2.1.17); Phage lysin	68	29	0.426471	5.83e-52
1799349	1799131	Phage	extracellular secretory protein nucE	95	37	0.389474	2.46e-42
1799559	1799353	Phage	Phage tail completion protein	107	43	0.401869	5.44e-49
1802307	1802086	Phage	Phage protein	35	15	0.428571	3.37e-40
2953779	2953396	Phage	Phage protein	3	1	0.333333	6.1e-25
3044428	3045084	Phage	Phage terminase, endonuclease subunit	4	2	0.5	1.91e-14
3045177	3045698	Phage	Phage head completion-stabilization protein	10	5	0.5	9.51e-07
3048119	3048757	Phage	Baseplate assembly protein V	2	1	0.5	7.55e-18
3050002	3050613	Phage	Phage tail fibers	2	1	0.5	7.38e-33
3054157	3054672	Phage	Phage major tail tube protein	3	1	0.333333	1.68e-25
3055230	3058151	Phage	Phage tail length tape-measure protein	2	1	0.5	3.8e-27
3726003	3725485	Phage	Phage major tail tube protein	5	2	0.4	1.22e-18
3731404	3731054	Phage	Phage baseplate assembly protein	3	0	0	1.12e-12
3733559	3733110	Phage	Phage spanin Rz #LysB	4	1	0.25	9.47e-12
3734047	3733538	Phage	Prophage lysozyme (EC 3.2.1.17); Phage lysin	4	1	0.25	2.09e-11
3734952	3734446	Phage	Phage head completion-stabilization protein	3	1	0.333333	8.24e-08
3735750	3735046	Phage	Phage terminase, endonuclease subunit	4	1	0.25	9.83e-07
3736989	3735796	Phage	Phage major capsid protein	10	5	0.5	2.26e-06
3737905	3737060	Phage	Phage capsid scaffolding protein	12	6	0.5	5.22e-06
2169068	2172643	Regulation and Cell signaling	Hybrid sensory histidine kinase in two-component regulatory system with EvgA	4	2	0.5	2.01e-45
3205246	3205073	Stress Response	Sugar-phosphate stress protein SgrT (embedded in SgrS)	94	36	0.382979	4.8e-23
3004237	3005418	Virulence, Disease and Defense	Membrane fusion protein of RND family multidrug efflux pump	1	0	0	1.2e-17
4671128	4672579	Virulence, Disease and Defense	Cobalt/zinc/cadmium efflux RND transporter, membrane fusion protein, CzcB family	3	1	0.333333	0.00273297
3948269	3946629	Amino Acids and Derivatives	Acetolactate synthase large subunit (EC 2.2.1.6)	36	98	2.72222	2.38e-11
4973232	4971832	Amino Acids and Derivatives	Phenylalanine-specific permease	29	65	2.24138	1.71e-06
2494707	2495690	Carbohydrates	L-arabinose-binding periplasmic protein precursor AraF (TC 3.A.1.2.2)	2	4	2	0.00133458
2681645	2680890	Carbohydrates	Maltose/maltodextrin ABC transporter, permease protein MalG	1	2	2	0.0153122
3350807	3352147	Carbohydrates	Omega-amino acid--pyruvate aminotransferase (EC 2.6.1.18)	4	30	7.5	2.17e-199
3352162	3353670	Carbohydrates	Methylmalonate-semialdehyde dehydrogenase (EC 1.2.1.27)	5	24	4.8	8.19e-83
3952751	3952227	Carbohydrates	Mannose-6-phosphate isomerase (EC 5.3.1.8)	130	294	2.26154	1.5e-06
4122300	4123778	Carbohydrates	D-mannonate oxidoreductase (EC 1.1.1.57)	1	2	2	0.0029949
5354589	5353012	Carbohydrates	Malate:quinone oxidoreductase (EC 1.1.5.4)	6	17	2.83333	2.43e-12
3338723	3337941	Cofactors, Vitamins, Prosthetic Groups, Pigments	MoaE protein	1	2	2	0.0286235
2609066	2610070	Membrane Transport	Dipeptide transport system permease protein DppC (TC 3.A.1.5.2); Putative hemine transporter ATP-binding subunit	3	7	2.33333	0.000899
2562874	2562122	Metabolism of Aromatic Compounds	Maleate cis-trans isomerase (EC 5.2.1.1)	4	8	2	7.97e-05
2564830	2563682	Metabolism of Aromatic Compounds	Salicylate hydroxylase (EC 1.14.13.1)	6	13	2.16667	6.66e-05
156926	157084	Not assigned	hypothetical protein	3	7	2.33333	0.0103495
498336	498205	Not assigned	hypothetical protein	2	4	2	0.0156533
631271	631095	Not assigned	hypothetical protein	1	4	4	6.02e-05
967237	967055	Not assigned	hypothetical protein	2	4	2	0.0199342
1047092	1046976	Not assigned	hypothetical protein	2	4	2	0.0373961
1218725	1218441	Not assigned	probable exported protein YPO3518	101	258	2.55446	1.94e-13
2070174	2070632	Not assigned	hypothetical protein	2	5	2.5	0.0196336
2657392	2656868	Not assigned	hypothetical protein	2	4	2	0.0206662
2740577	2740275	Not assigned	Minor fimbrial subunit StfG	1	5	5	1.75e-05
2947250	2945625	Not assigned	FIG00640812: hypothetical protein	2	4	2	0.0465554
2962077	2961460	Not assigned	gene 66 protein	0	1	--	0.0140244
2982071	2982493	Not assigned	hypothetical protein	1	2	2	0.0101835
2998326	2997673	Not assigned	FIG004088: inner membrane protein YebE	25	75	3	2.29e-22
3353674	3355038	Not assigned	probable amino acid permease	8	19	2.375	1.06e-10
3946378	3946575	Not assigned	hypothetical protein	7	18	2.57143	5.69e-07
3950600	3949806	Not assigned	Aspartate dehydrogenase homolog	51	120	2.35294	1.53e-08
4555580	4555762	Not assigned	hypothetical protein	4	10	2.5	0.000304
4587949	4588584	Not assigned	FIG01055813: hypothetical protein	3	6	2	0.0138352
4642375	4642259	Not assigned	hypothetical protein	0	2	--	0.00218715
4926711	4927166	Not assigned	FIG073159: hypothetical protein	1	2	2	0.00356944
4974436	4973249	Not assigned	Aromatic-amino-acid aminotransferase (EC 2.6.1.57)	35	92	2.62857	1.12e-11
3949790	3948321	Not assigned - Mutliple SEEDs	Aldehyde dehydrogenase (EC 1.2.1.3)	38	89	2.34211	2.81e-06
3030566	3030973	Phage	Phage NinX	2	5	2.5	0.00701554
5532958	5533215	Protein Metabolism	LSU ribosomal protein L31p @ LSU ribosomal protein L31p, zinc-independent	23	61	2.65217	1.83e-13
5533228	5533368	Protein Metabolism	LSU ribosomal protein L36p	80	204	2.55	6.84e-14
