# Supplementary material for: Fungal networks shape dynamics of bacterial dispersal and community assembly in cheese rind microbiomes
Source: Nat Commun. 2018 Jan 23;9:336. doi: 10.1038/s41467-017-02522-z (PMC5780524; doi:10.1038/s41467-017-02522-z)
Supplement: Supplementary file 5 — Supplementary Data 2 [file 41467_2017_2522_MOESM5_ESM.xlsx]

## Sheet: Supplementary Data 2
Supplementary Data 2: Presence of accessory genes across three closely-related Serratia proteamaculans strains. Absence of gene family indicated with "-"
	Strain of Serratia proteamaculans
Gene Family #	BW106 (disperses on Mucor networks)	NRRL_B41156 (does not disperse on Mucor networks)	NRRL_B41162 (disperses on Mucor networks)
4627	-	Dihydrofolate reductase (EC 1.5.1.3)	Dihydrofolate reductase (EC 1.5.1.3)
4626	-	Chromosome (plasmid) partitioning protein ParA	Chromosome (plasmid) partitioning protein ParA
4625	-	VapC toxin protein	VapC toxin protein
4624	-	hypothetical protein	hypothetical protein
4623	-	hypothetical protein	hypothetical protein
4622	-	FIG00458318: hypothetical protein	FIG00458318: hypothetical protein
4621	-	hypothetical protein	hypothetical protein
4620	-	Transcriptional regulator, AraC family	Transcriptional regulator, AraC family
4619	-	Conserved protein	Conserved protein
4618	-	Mobile element protein	Mobile element protein
4617	-	hypothetical protein	hypothetical protein
4616	-	Predicted nucleotidyltransferases	Predicted nucleotidyltransferases
4615	-	hypothetical protein	hypothetical protein
4614	-	Putative transcriptional regulator	Putative transcriptional regulator
4613	-	FIG00643583: hypothetical protein	FIG00643583: hypothetical protein
4612	-	Head-tail preconnector protein GP5	Head-tail preconnector protein GP5
4611	-	FIG00634262: hypothetical protein	FIG00634262: hypothetical protein
4610	-	Oligopeptide ABC transporter, periplasmic oligopeptide-binding protein OppA (TC 3.A.1.5.1)	Oligopeptide ABC transporter, periplasmic oligopeptide-binding protein OppA (TC 3.A.1.5.1)
4609	-	hypothetical protein	hypothetical protein
4608	-	Transporter, LysE family	Transporter, LysE family
4607	-	Putative cytoplasmic protein USSDB7A	Putative cytoplasmic protein USSDB7A
4606	-	hypothetical protein	hypothetical protein
4605	-	Cation transport regulator chaB	Cation transport regulator chaB
4604	-	Glycosyl transferase, group 1	Glycosyl transferase, group 1
4603	-	hypothetical protein	hypothetical protein
4602	-	acetyltransferase	acetyltransferase
4601	-	hypothetical protein	hypothetical protein
4600	-	FIG00553873: hypothetical protein	FIG00553873: hypothetical protein
4599	-	Transcriptional regulator, DeoR family	Transcriptional regulator, DeoR family
4598	-	USG protein	USG protein
4597	-	Transcriptional regulator, HxlR family	Transcriptional regulator, HxlR family
4596	-	Chloramphenicol acetyltransferase (EC 2.3.1.28)	Chloramphenicol acetyltransferase (EC 2.3.1.28)
4595	-	hypothetical protein	hypothetical protein
4594	-	FIG01055363: hypothetical protein	FIG01055363: hypothetical protein
4593	-	Myo-inositol 2-dehydrogenase (EC 1.1.1.18)	Myo-inositol 2-dehydrogenase (EC 1.1.1.18)
4592	-	hypothetical protein	hypothetical protein
4591	-	hypothetical protein	hypothetical protein
4590	-	hypothetical protein	hypothetical protein
4589	-	Phage tail fiber protein	Phage tail fiber protein
4588	-	Phage protein	Phage protein
4587	-	FIG01055893: hypothetical protein	FIG01055893: hypothetical protein
4586	-	hypothetical protein	hypothetical protein
4585	-	DNA replication protein DnaC	Bacteriophage-encoded homolog of DNA replication protein DnaC
4584	-	Permeases of the major facilitator superfamily	Permeases of the major facilitator superfamily
4583	-	hypothetical protein	hypothetical protein
4582	-	hypothetical protein	hypothetical protein
4581	-	Putative large exoprotein involved in heme utilization or adhesion of ShlA/HecA/FhaA family	Putative large exoprotein involved in heme utilization or adhesion of ShlA/HecA/FhaA family
4580	-	DNA-binding transcriptional activator of the allD operon	DNA-binding transcriptional activator of the allD operon
4579	-	HicB-related protein	HicB-related protein
4578	-	putative DNA-binding protein	putative DNA-binding protein
4577	-	Acid shock protein 2 precursor	Acid shock protein 2 precursor
4576	-	Permease of the drug/metabolite transporter (DMT) superfamily	Permease of the drug/metabolite transporter (DMT) superfamily
4575	-	Glyoxylate carboligase (EC 4.1.1.47)	Glyoxylate carboligase (EC 4.1.1.47)
4574	-	hypothetical protein	hypothetical protein
4573	-	hypothetical protein	hypothetical protein
4572	-	Glycosyltransferase	Glycosyltransferase
4571	-	Putative cytoplasmic protein USSDB7A	Putative cytoplasmic protein USSDB7A
4570	-	hypothetical protein	hypothetical protein
4569	-	Pyrrolidone-carboxylate peptidase (EC 3.4.19.3)	Pyrrolidone-carboxylate peptidase (EC 3.4.19.3)
4568	-	hypothetical protein	hypothetical protein
4567	-	hypothetical protein	hypothetical protein
4566	-	Inosose dehydratase (EC 4.2.1.44)	Inosose dehydratase (EC 4.2.1.44)
4565	-	hypothetical protein	hypothetical protein
4564	-	Transcriptional regulator	Transcriptional regulator
4563	-	FIG00463875: hypothetical protein	FIG00463875: hypothetical protein
4562	-	Acyl carrier protein, putative	Acyl carrier protein, putative
4561	-	hypothetical protein YjdJ	hypothetical protein YjdJ
4560	-	Carbonic anhydrase (EC 4.2.1.1)	Carbonic anhydrase (EC 4.2.1.1)
4559	-	hypothetical protein	hypothetical protein
4558	-	CRISPR-associated protein Cas1	CRISPR-associated protein Cas1
4557	-	FIG01055520: hypothetical protein	FIG01055520: hypothetical protein
4556	-	CRISPR-associated protein, Csy1 family	CRISPR-associated protein, Csy1 family
4555	-	Membrane protein involved in the export of O-antigen, teichoic acid lipoteichoic acids	Membrane protein involved in the export of O-antigen, teichoic acid lipoteichoic acids
4554	-	FIG00638280: hypothetical protein	FIG00638280: hypothetical protein
4553	-	hypothetical protein	hypothetical protein
4552	-	Translation initiation factor 2	Translation initiation factor 2
4551	-	hypothetical protein	hypothetical protein
4550	-	hypothetical protein	hypothetical protein
4549	-	Rhs family protein	Rhs family protein
4548	-	Glutathione S-transferase, unnamed subgroup 2 (EC 2.5.1.18)	Glutathione S-transferase, unnamed subgroup 2 (EC 2.5.1.18)
4547	-	FIG01055876: hypothetical protein	FIG01055876: hypothetical protein
4546	-	FIG01055819: hypothetical protein	FIG01055819: hypothetical protein
4545	-	putative glycosyltransferase	putative glycosyltransferase
4544	-	Membrane fusion protein of RND family multidrug efflux pump	Membrane fusion protein of RND family multidrug efflux pump
4543	-	Exopolysaccharide production protein ExoZ	Exopolysaccharide production protein ExoZ
4542	-	Glycerate kinase (EC 2.7.1.31)	Glycerate kinase (EC 2.7.1.31)
4541	-	ORF2	ORF2
4540	-	hypothetical protein	hypothetical protein
4539	-	putative; ORF located using Glimmer/Genemark	hypothetical protein
4538	-	FIG01221263: hypothetical protein	FIG01221263: hypothetical protein
4537	-	Mu-like prophage FluMu protein GP38	Mu-like prophage FluMu protein GP38
4536	-	Hydroxypyruvate isomerase (EC 5.3.1.22)	Hydroxypyruvate isomerase (EC 5.3.1.22)
4535	-	Predicted 2-keto-4-pentenoate hydratase/2-oxohepta-3-ene-1,7-dioic acid hydratase	Predicted 2-keto-4-pentenoate hydratase/2-oxohepta-3-ene-1,7-dioic acid hydratase
4534	-	DNA ligase (EC 6.5.1.2)	DNA ligase (EC 6.5.1.2)
4533	-	Ureidoglycolate hydrolase (EC 3.5.3.19)	Ureidoglycolate hydrolase (EC 3.5.3.19)
4532	-	Rhs-family protein	Rhs-family protein
4531	-	hypothetical protein	hypothetical protein
4530	-	Transcriptional regulator, LysR family	Transcriptional regulator, LysR family
4529	-	hypothetical protein	hypothetical protein
4528	-	FIG00463563: hypothetical protein	FIG00463563: hypothetical protein
4527	-	FIG074102: hypothetical protein	FIG074102: hypothetical protein
4526	-	hypothetical protein	hypothetical protein
4525	-	hypothetical protein	hypothetical protein
4524	-	hypothetical protein	hypothetical protein
4523	-	hypothetical protein	hypothetical protein
4522	-	hypothetical protein	hypothetical protein
4521	-	Probable metabolite transport protein	Probable metabolite transport protein
4520	-	hypothetical protein	hypothetical protein
4519	-	hypothetical protein	hypothetical protein
4518	-	Epi-inositol hydrolase (EC 3.7.1.-)	Epi-inositol hydrolase (EC 3.7.1.-)
4517	-	iron compound ABC transporter, periplasmic iron compound-binding protein	iron compound ABC transporter, periplasmic iron compound-binding protein
4516	-	FIG01056537: hypothetical protein	FIG01056537: hypothetical protein
4515	-	hypothetical protein	hypothetical protein
4514	-	Glycine oxidase ThiO (EC 1.4.3.19)	Glycine oxidase ThiO (EC 1.4.3.19)
4513	-	hypothetical protein	hypothetical protein
4512	-	FIG00644701: hypothetical protein	Phage tail fiber protein
4511	-	hypothetical protein	hypothetical protein
4510	-	Phage FluMu protein gp47	Phage FluMu protein gp47
4509	-	Alcohol dehydrogenase (EC 1.1.1.1)	Alcohol dehydrogenase (EC 1.1.1.1)
4508	-	ABC transporter, permease protein	ABC transporter, permease protein
4507	-	Integral membrane protein	Integral membrane protein
4506	-	Kup system potassium uptake protein	Kup system potassium uptake protein
4505	-	Phage tail length tape-measure protein	Phage tail length tape-measure protein
4504	-	hypothetical protein	hypothetical protein
4503	-	hypothetical protein	hypothetical protein
4502	-	Nitroreductase family protein	Nitroreductase family protein
4501	-	putative ATP/GTP-binding protein remnant	putative ATP/GTP-binding protein remnant
4500	-	Extracellular serine protease precursor (EC 3.4.21.-)	Extracellular serine protease precursor (EC 3.4.21.-)
4499	-	hypothetical protein	hypothetical protein
4498	-	hypothetical protein	hypothetical protein
4497	-	Gamma-glutamyl-putrescine synthetase (EC 6.3.1.11)	Gamma-glutamyl-putrescine synthetase (EC 6.3.1.11)
4496	-	RND efflux system, inner membrane transporter CmeB	RND efflux system, inner membrane transporter CmeB
4495	-	Membrane-bound lytic murein transglycosylase D precursor (EC 3.2.1.-)	Putative bacteriophage protein
4494	-	hypothetical protein	hypothetical protein
4493	-	hypothetical protein	hypothetical protein
4492	-	FIG074102: hypothetical protein	FIG074102: hypothetical protein
4491	-	hypothetical protein	hypothetical protein
4490	-	Cation efflux system protein	Cation efflux system protein
4489	-	Pca regulon regulatory protein PcaR	Pca regulon regulatory protein PcaR
4488	-	FIG121501: Prophage tail protein	FIG121501: Prophage tail protein
4487	-	Putative isomerase	Putative isomerase
4486	-	hypothetical protein	hypothetical protein
4485	-	Predicted nucleotidyltransferases	Predicted nucleotidyltransferases
4484	-	Dienelactone hydrolase and related enzymes	Dienelactone hydrolase and related enzymes
4483	-	FIG00452830: hypothetical protein	FIG00452830: hypothetical protein
4482	-	Cell filamentation protein fic	Cell filamentation protein fic
4481	-	hypothetical protein	hypothetical protein
4480	-	Glyoxalase family protein	Glyoxalase family protein
4479	-	Transcriptional regulator, LysR family	Transcriptional regulator, LysR family
4478	-	hypothetical protein	hypothetical protein
4477	-	Probable short-chain dehydrogenase	Oxidoreductase, short chain dehydrogenase/reductase family
4476	-	DNA alkylation repair enzyme	DNA alkylation repair enzyme
4475	-	hypothetical protein	hypothetical protein
4474	-	hypothetical protein	hypothetical protein
4473	-	Ureidoglycolate dehydrogenase (EC 1.1.1.154)	Ureidoglycolate dehydrogenase (EC 1.1.1.154)
4472	-	hypothetical protein	hypothetical protein
4471	-	hypothetical protein	hypothetical protein
4470	-	PE-PGRS virulence associated protein	PE-PGRS virulence associated protein
4469	-	CRISPR-associated protein, Csy4 family	CRISPR-associated protein, Csy4 family
4468	-	Methyltransferase	Methyltransferase
4467	-	Outer membrane vitamin B12 receptor BtuB	Outer membrane vitamin B12 receptor BtuB
4466	-	Histone acetyltransferase HPA2 and related acetyltransferases	Histone acetyltransferase HPA2 and related acetyltransferases
4465	-	Alpha,alpha-trehalose-phosphate synthase [UDP-forming] (EC 2.4.1.15)	Alpha,alpha-trehalose-phosphate synthase [UDP-forming] (EC 2.4.1.15)
4464	-	Bacteriophage tail sheath protein	Bacteriophage tail sheath protein
4463	-	Phage protein	Phage protein
4462	-	Prophage baseplate assembly protein V	Prophage baseplate assembly protein V
4461	-	hypothetical protein	hypothetical protein
4460	-	hypothetical protein	hypothetical protein
4459	-	FIG01055512: hypothetical protein	FIG01055512: hypothetical protein
4458	-	MltA-interacting protein MipA	MltA-interacting protein MipA
4457	-	hypothetical protein	hypothetical protein
4456	-	putative ORF-4	putative ORF-4
4455	-	hypothetical protein	hypothetical protein
4454	-	Phage protein	Phage protein
4453	-	putative dopa decarboxylase protein remnant	putative dopa decarboxylase protein remnant
4452	-	hypothetical protein	hypothetical protein
4451	-	YdeA protein	YdeA protein
4450	-	Carbamate kinase (EC 2.7.2.2)	Carbamate kinase (EC 2.7.2.2)
4449	-	Glycosyl transferase, group 2 family protein	Glycosyl transferase, group 2 family protein
4448	-	hypothetical protein	hypothetical protein
4447	-	hypothetical protein	hypothetical protein
4446	-	hypothetical protein	hypothetical protein
4445	-	Phage NinB DNA recombination	Phage NinB DNA recombination
4444	-	Extracellular serine protease precursor (EC 3.4.21.-)	Extracellular serine protease precursor (EC 3.4.21.-)
4443	-	hypothetical protein	hypothetical protein
4442	-	FIG01055790: hypothetical protein	FIG01055790: hypothetical protein
4441	-	FIG01049577: hypothetical protein	FIG01049577: hypothetical protein
4440	-	Bacteriophage protein GP46	Bacteriophage protein GP46
4439	-	hypothetical protein	hypothetical protein
4438	-	hypothetical protein	hypothetical protein
4437	-	hypothetical protein	hypothetical protein
4436	-	Attachment invasion locus protein precursor	Outer membrane protein X precursor
4435	-	Channel-forming transporter/cytolysins activator of TpsB family	Channel-forming transporter/cytolysins activator of TpsB family
4434	-	2-hydroxy-3-oxopropionate reductase (EC 1.1.1.60)	2-hydroxy-3-oxopropionate reductase (EC 1.1.1.60)
4433	-	micrococcal nuclease-like protein	micrococcal nuclease-like protein
4432	-	putative periplasmic protein	putative periplasmic protein
4431	-	hypothetical protein	hypothetical protein
4430	-	FIG00963717: hypothetical protein	FIG00963717: hypothetical protein
4429	-	putative autotransporter protein	putative autotransporter protein
4428	-	O-antigen export system permease protein RfbD	O-antigen export system permease protein RfbD
4427	-	Nitrate/nitrite transporter	Nitrate/nitrite transporter
4426	-	FIG00468159: hypothetical protein	FIG00468159: hypothetical protein
4425	-	Iron(III) dicitrate transport system permease protein FecD (TC 3.A.1.14.1)	Iron(III) dicitrate transport system permease protein FecD (TC 3.A.1.14.1)
4424	-	hypothetical protein	hypothetical protein
4423	-	Channel-forming transporter/cytolysins activator of TpsB family	Channel-forming transporter/cytolysins activator of TpsB family
4422	-	hypothetical protein	hypothetical protein
4421	-	hypothetical protein	hypothetical protein
4420	-	putative RepA protein	putative RepA protein
4419	-	FIG00641787: hypothetical protein	hypothetical protein
4418	-	Protein fdrA	Protein fdrA
4417	-	hypothetical protein	hypothetical protein
4416	-	hypothetical protein	hypothetical protein
4415	-	Transcriptional regulator, LysR family	Transcriptional regulator, LysR family
4414	-	FIG01223726: hypothetical protein	Putative phage protein
4413	-	Transcriptional regulator, AraC family	Transcriptional regulator, AraC family
4412	-	Gifsy-2 prophage protein,Gifsy-2 prophage protein	Gifsy-2 prophage protein
4411	-	FIG003269: Prophage tail protein	FIG003269: Prophage tail protein
4410	-	Cytochrome c551 peroxidase (EC 1.11.1.5)	Cytochrome c551 peroxidase (EC 1.11.1.5)
4409	-	Phage tail tube protein	Phage tail tube protein
4408	-	Possible oxidoreductase	Possible oxidoreductase
4407	-	Phage portal protein	Phage portal protein
4406	-	Putative large exoprotein involved in heme utilization or adhesion of ShlA/HecA/FhaA family	Putative large exoprotein involved in heme utilization or adhesion of ShlA/HecA/FhaA family
4405	-	Lactoylglutathione lyase (EC 4.4.1.5)	Lactoylglutathione lyase (EC 4.4.1.5)
4404	-	FIG074102: hypothetical protein	FIG074102: hypothetical protein
4403	-	Pca regulon regulatory protein PcaR	Pca regulon regulatory protein PcaR
4402	-	Probable secreted protein	Probable secreted protein
4401	-	hypothetical protein	hypothetical protein
4400	-	Phage integrase	Phage integrase
4399	-	CRISPR-associated protein, Csy3 family	CRISPR-associated protein, Csy3 family
4398	-	putative acetyltransferase, (GNAT) family	putative acetyltransferase, (GNAT) family
4397	-	Phage tail/DNA circulation protein	Phage tail/DNA circulation protein
4396	-	FIG01055603: hypothetical protein	FIG01055603: hypothetical protein
4395	-	Arsenic resistance protein ArsH	Arsenic resistance protein ArsH
4394	-	Putative isomerase	Putative isomerase
4393	-	hypothetical protein	hypothetical protein
4392	-	Cytidine deaminase (EC 3.5.4.5)	Cytidine deaminase (EC 3.5.4.5)
4391	-	Transcriptional regulator, LacI family	Transcriptional regulator, LacI family
4390	-	probable nonribosomal peptide synthetase	probable nonribosomal peptide synthetase
4389	-	Transcriptional regulator, LysR family	Transcriptional regulator, LysR family
4388	-	hypothetical protein	hypothetical protein
4387	-	FIG00467464: hypothetical protein	FIG00467464: hypothetical protein
4386	-	Allantoate amidohydrolase (EC 3.5.3.9)	Allantoate amidohydrolase (EC 3.5.3.9)
4385	-	hypothetical protein	hypothetical protein
4384	-	Negative regulator of allantoin and glyoxylate utilization operons	Negative regulator of allantoin and glyoxylate utilization operons
4383	-	Phage terminase, large subunit	Phage terminase, large subunit
4382	-	hypothetical protein	hypothetical protein
4381	-	Phage protein	Phage protein
4380	-	hypothetical protein	hypothetical protein
4379	-	hypothetical protein	hypothetical protein
4378	-	Transcriptional regulator, TetR family	Transcriptional regulator, TetR family
4377	-	hypothetical protein	hypothetical protein
4376	-	Transcriptional regulator, MarR family	Transcriptional regulator, MarR family
4375	-	hypothetical protein	hypothetical protein
4374	-	FIG01056482: hypothetical protein	FIG01056482: hypothetical protein
4373	-	hypothetical protein	hypothetical protein
4372	-	Ureidoglycine aminohydrolase	Ureidoglycine aminohydrolase
4371	-	Iron(III) dicitrate transport ATP-binding protein FecE (TC 3.A.1.14.1)	Iron(III) dicitrate transport ATP-binding protein FecE (TC 3.A.1.14.1)
4370	-	Alkaline phosphatase (EC 3.1.3.1)	Alkaline phosphatase (EC 3.1.3.1)
4369	-	hypothetical protein	hypothetical protein
4368	-	hypothetical protein	hypothetical protein
4367	-	hypothetical protein	hypothetical protein
4366	-	Peptidyl-prolyl cis-trans isomerase (EC 5.2.1.8)	Peptidyl-prolyl cis-trans isomerase (EC 5.2.1.8)
4365	-	Phage protein	FIG00456185: hypothetical protein
4364	-	RND efflux system, inner membrane transporter CmeB	RND efflux system, inner membrane transporter CmeB
4363	-	FIG094335: Putative phage protein	FIG094335: Putative phage protein
4362	-	FIG01223564: hypothetical protein	FIG00643670: hypothetical protein
4361	-	Major head protein	Major head protein
4360	-	Putative large exoprotein involved in heme utilization or adhesion of ShlA/HecA/FhaA family	Putative large exoprotein involved in heme utilization or adhesion of ShlA/HecA/FhaA family
4359	-	CRISPR-associated protein, Csy2 family	CRISPR-associated protein, Csy2 family
4358	-	Dihydroflavonol-4-reductase (EC 1.1.1.219)	Dihydroflavonol-4-reductase (EC 1.1.1.219)
4357	-	Dihydroxy-acid dehydratase (EC 4.2.1.9)	Dihydroxy-acid dehydratase (EC 4.2.1.9)
4356	-	Arabinose efflux permease	Arabinose efflux permease
4355	-	hypothetical protein	hypothetical protein
4354	-	Arsenic efflux pump protein	Arsenic efflux pump protein
4353	-	Phage protein	Phage protein
4352	-	CRISPR-associated helicase Cas3, Yersinia-type	CRISPR-associated helicase Cas3, Yersinia-type
4350	-	hypothetical protein	hypothetical protein
4351	-	hypothetical protein	hypothetical protein
4060	hypothetical protein	hypothetical protein	-
4017	hypothetical protein	hypothetical protein	-
3979	Periplasmic fimbrial chaperone	Periplasmic fimbrial chaperone	-
3934	hypothetical protein	hypothetical protein	-
3859	putative mannose-resistant/Proteus-like fimbrial protein	putative mannose-resistant/Proteus-like fimbrial protein	-
3841	Fimbriae usher protein StfC	Fimbriae usher protein StfC	-
3824	MrfE	MrfE	-
3702	MrfF	MrfF	-
3537	MrfF	MrfF	-
3509	mobilization protein MobC,mobilization protein MobC	hypothetical protein	-
3408	hypothetical protein	FIG00553464: hypothetical protein	-
3355	DNA-binding heavy metal response regulator	DNA-binding heavy metal response regulator	-
3272	Transcriptional regulator, TetR family	Transcriptional regulator, TetR family	-
3210	L-Proline/Glycine betaine transporter ProP	L-Proline/Glycine betaine transporter ProP	-
3192	MloA	MloA	-
3027	Transcriptional regulator, GntR family domain / Aspartate aminotransferase (EC 2.6.1.1)	Transcriptional regulator, GntR family domain / Aspartate aminotransferase (EC 2.6.1.1)	-
3016	Phage lysin (EC 3.2.1.17) # Phage lysozyme or muramidase (EC 3.2.1.17),Prophage lysozyme (EC 3.2.1.17); Phage lysin,Prophage lysozyme (EC 3.2.1.17); Phage lysin	Phage lysin (EC 3.2.1.17) # Phage lysozyme or muramidase (EC 3.2.1.17)	-
2873	Probable microcin H47 secretion/processing ATP-binding protein mchF (EC 3.4.22.-)	Putative secretion ATPase	-
2865	hypothetical protein	Nicotinamidase family protein YcaC	-
2853	Aldo-keto reductase	Aldo-keto reductase	-
2760	Endonuclease (EC 3.1.-.-)	putative endonuclease protein	-
2687	hypothetical protein	hypothetical protein	-
2583	MrfF	Minor fimbrial subunit StfF	-
2479	Mobile element protein	Mobile element protein	-
2214	Type I restriction-modification system, specificity subunit S (EC 3.1.21.3)	Type I restriction-modification system, specificity subunit S (EC 3.1.21.3)	-
2038	Transcriptional regulator, AraC family	transcriptional regulator, AraC family	-
2023	Mobile element protein	Mobile element protein	-
2018	hypothetical protein	hypothetical protein	-
2015	hypothetical protein	hypothetical protein	-
1892	ATP-binding protein PhnN; Guanylate kinase (EC 2.7.4.8)	ATP-binding protein PhnN; Guanylate kinase (EC 2.7.4.8)	-
1817	Signal transduction histidine kinase	Signal transduction histidine kinase	-
1782	NOHBY218; no homolog in Saccharomyces cerevisiae	NOHBY218; no homolog in Saccharomyces cerevisiae	-
1688	Non-ribosomal peptide synthetase modules and related proteins	Peptide synthetase	-
1401	Putative secretion permease	Putative secretion permease	-
1388	IncN plasmid KikA protein	IncN plasmid KikA protein	-
1375	MoaF protein precursor	MoaF protein precursor	-
1324	FIG01220315: hypothetical protein	FIG01220315: hypothetical protein	-
1233	Lysozyme (EC 3.2.1.17)	phage lysozyme lysis protein	-
1202	Hypothetical Zinc-finger containing protein	Hypothetical Zinc-finger containing protein	-
977	L-lactate dehydrogenase (EC 1.1.2.3)	L-lactate dehydrogenase (EC 1.1.2.3)	-
810	hypothetical protein	hypothetical protein	-
806	hypothetical protein	hypothetical protein	-
788	Ferric siderophore transport system, periplasmic binding protein TonB	Ferric siderophore transport system, periplasmic binding protein TonB	-
770	hypothetical protein	hypothetical protein	-
748	Major facilitator family transporter	Major facilitator family transporter	-
745	Coenzyme F420-dependent N5,N10-methylene tetrahydromethanopterin reductase and related flavin-dependent oxidoreductases	Coenzyme F420-dependent N5,N10-methylene tetrahydromethanopterin reductase and related flavin-dependent oxidoreductases	-
726	Transketolase (EC 2.2.1.1),Transketolase (EC 2.2.1.1)	Transketolase (EC 2.2.1.1)	-
708	FIG01055998: hypothetical protein	FIG01055998: hypothetical protein	-
458	Methyl-accepting chemotaxis protein I (serine chemoreceptor protein)	Methyl-accepting chemotaxis protein I (serine chemoreceptor protein)	-
449	MchC protein	MchC protein	-
190	Periplasmic aromatic amino acid aminotransferase beta precursor (EC 2.6.1.57)	Periplasmic aromatic amino acid aminotransferase beta precursor (EC 2.6.1.57)	-
136	antirestriction protein	antirestriction protein	-
135	ATPase provides energy for both assembly of type IV secretion complex and secretion of T-DNA complex (VirB4)	ATPase provides energy for both assembly of type IV secretion complex and secretion of T-DNA complex (VirB4)	-
38	type 1 fimbriae major subunit FimA	Fimbrial protein precursor	-
119	hypothetical protein	hypothetical protein	-
4349	Flagellar biosynthesis protein FliQ	-	Flagellar biosynthesis protein FliQ
4348	FIG01055998: hypothetical protein	-	FIG01055998: hypothetical protein
4347	Nitrate/nitrite sensor protein (EC 2.7.3.-)	-	Nitrate/nitrite sensor protein (EC 2.7.3.-)
4346	hypothetical protein	-	hypothetical protein
4345	Phage terminase, ATPase subunit,Phage terminase, ATPase subunit	-	Phage terminase, ATPase subunit
4344	Alkanesulfonate utilization operon LysR-family regulator CbI	-	Alkanesulfonate utilization operon LysR-family regulator CbI
4343	Dipeptide-binding ABC transporter, periplasmic substrate-binding component (TC 3.A.1.5.2)	-	Dipeptide-binding ABC transporter, periplasmic substrate-binding component (TC 3.A.1.5.2)
4342	hypothetical protein	-	hypothetical protein
4341	Response regulator NasT	-	Response regulator NasT
4340	Phage head completion-stabilization protein,Phage head completion-stabilization protein	-	phage head completion protein (GPL)
4339	hypothetical protein	-	hypothetical protein
4338	Phage terminase, endonuclease subunit,Phage terminase, endonuclease subunit	-	Phage terminase, endonuclease subunit
4337	Phage-related capsid packaging protein,Phage-related capsid packaging protein	-	Membrane proteins related to metalloendopeptidases
4336	Dipeptide-binding ABC transporter, periplasmic substrate-binding component (TC 3.A.1.5.2); Putative hemin-binding lipoprotein	-	Dipeptide-binding ABC transporter, periplasmic substrate-binding component (TC 3.A.1.5.2); Putative hemin-binding lipoprotein
4335	FIG070121: Phage capsid and scaffold protein	-	FIG070121: Phage capsid and scaffold protein
4334	Putative ABC transporter, ATP-binding protein	-	Putative ABC transporter, ATP-binding protein
4333	DNA primase (EC 2.7.7.-)	-	DNA primase (EC 2.7.7.-)
4332	Invasin	-	Invasin
4331	Adenine-specific methyltransferase (EC 2.1.1.72)	-	Adenine-specific methyltransferase (EC 2.1.1.72)
4329	hypothetical protein	-	hypothetical protein
4328	Integrase	-	Integrase
4327	hypothetical protein	-	hypothetical protein
4326	Dipeptide transport system permease protein DppC (TC 3.A.1.5.2)	-	Dipeptide transport system permease protein DppC (TC 3.A.1.5.2)
4325	hypothetical protein	-	hypothetical protein
4324	Tail fiber assembly protein,Tail fiber assembly protein	-	Tail fiber assembly protein
4323	hypothetical protein	-	hypothetical protein
4321	putative exported protein	-	FIG01252213: hypothetical protein
4320	Nitrate/nitrite response regulator protein	-	Nitrate/nitrite response regulator protein
4319	hypothetical protein	-	hypothetical protein
4318	Methyl-directed repair DNA adenine methylase (EC 2.1.1.72)	-	Methyl-directed repair DNA adenine methylase (EC 2.1.1.72)
4317	DNA-cytosine methyltransferase (EC 2.1.1.37)	-	DNA-cytosine methyltransferase
4316	hypothetical protein	-	hypothetical protein
4315	Dipeptide transport ATP-binding protein DppD (TC 3.A.1.5.2)	-	Dipeptide transport ATP-binding protein DppD (TC 3.A.1.5.2)
4314	Cyanate ABC transporter, permease protein	-	Cyanate ABC transporter, permease protein
4313	Dipeptide transport system permease protein DppB (TC 3.A.1.5.2); putative hemin permease	-	Dipeptide transport system permease protein DppB (TC 3.A.1.5.2); putative hemin permease
4312	2-dehydropantoate 2-reductase (EC 1.1.1.169)	-	2-dehydropantoate 2-reductase (EC 1.1.1.169)
4311	Nitrate ABC transporter, nitrate-binding protein	-	Nitrate ABC transporter, nitrate-binding protein
4309	Phage integrase	-	Mobile element protein
4308	FIG018226: DNA replication protein, phage-associated	-	FIG018226: DNA replication protein, phage-associated
4307	Nitrate ABC transporter, ATP-binding protein	-	Nitrate ABC transporter, ATP-binding protein
4306	Nitrite reductase [NAD(P)H] large subunit (EC 1.7.1.4) / Nitrite reductase [NAD(P)H] small subunit (EC 1.7.1.4)	-	Nitrite reductase [NAD(P)H] large subunit (EC 1.7.1.4) / Nitrite reductase [NAD(P)H] small subunit (EC 1.7.1.4)
4305	Replication protein P	-	Origin specific replication binding factor #replication protein P
4304	Assimilatory nitrate reductase large subunit (EC:1.7.99.4)	-	Assimilatory nitrate reductase large subunit (EC:1.7.99.4)
4302	conserved hypothetical protein TIGR00481	-	conserved hypothetical protein TIGR00481
4301	Integrase	-	Mobile element protein
4300	Diacylglycerol kinase (EC 2.7.1.107)	-	Diacylglycerol kinase (EC 2.7.1.107)
4299	Transcriptional repressor of the lac operon	-	Transcriptional repressor of the lac operon
4298	hypothetical protein	-	hypothetical protein
4297	Phage tail length tape-measure protein,Phage tail length tape-measure protein,corresponds to STY4603 from Accession AL513382: Salmonella typhi CT18	-	Phage protein
4296	Phage replication protein	-	Phage replication protein
4295	hypothetical protein; Hypothetical protein	-	hypothetical protein; Hypothetical protein
4294	Siroheme synthase / Precorrin-2 oxidase (EC 1.3.1.76) / Sirohydrochlorin ferrochelatase (EC 4.99.1.4) / Uroporphyrinogen-III methyltransferase (EC 2.1.1.107)	-	Siroheme synthase / Precorrin-2 oxidase (EC 1.3.1.76) / Sirohydrochlorin ferrochelatase (EC 4.99.1.4) / Uroporphyrinogen-III methyltransferase (EC 2.1.1.107)
4293	hypothetical protein	-	hypothetical protein
4292	Thymidylate kinase (EC 2.7.4.9)	-	Thymidylate kinase (EC 2.7.4.9)
4291	Phage major capsid protein,Phage major capsid protein	-	Phage major capsid protein
4290	C-5 cytosine-specific DNA methylase family protein	-	C-5 cytosine-specific DNA methylase family protein
4289	hypothetical protein	-	hypothetical protein
4288	Transcriptional regulator containing an amidase domain and an AraC-type DNA-binding HTH domain	-	Transcriptional regulator containing an amidase domain and an AraC-type DNA-binding HTH domain
4287	hypothetical protein	-	hypothetical protein
4286	Leader peptidase (Prepilin peptidase) (EC 3.4.23.43)	-	Leader peptidase (Prepilin peptidase) (EC 3.4.23.43)
4284	FIG071147: hypothetical protein	-	FIG071147: hypothetical protein
4285	Phage protein	-	Phage protein
